# Supplementary material for: GPCR-like Protein ZmCOLD1 Regulate Plant Height in an ABA Manner
Source: Int J Mol Sci. 2024 Nov 1;25(21):11755. doi: 10.3390/ijms252111755 (PMC11546568; doi:10.3390/ijms252111755)
Supplement: Supplementary file 1 [file ijms-25-11755-s001.zip › Supplementary Table.xlsx]

## Sheet: Table S1
Table S1. Primers used in this study.
Primer name	Sequences (5'->3')	Usages
ZmCOLD1-F	ATGGGGTGGGGCACAGTGG	Cloning
ZmCOLD1-R	TCAATCAATCGGATGCTTGTCTGTT
ZmCT2-F	ATGTCTGTGCTTACCTGCGTGATTG
ZmCT2-R	TCAAGTTCCTTCTCTGGAACGCCT
qPCR-ZmCOLD1-F	CAACTGGCACCTCGACCTCT	RT-qPCR
qPCR-ZmCOLD1-R	TGCGCCAGAACCCGTATAGG
qPCR-ZmCT2-F	CCGTGTCGACCGAGTGTTCA
qPCR-ZmCT2-R	TGGAACGCCTCATGCTCTCG
qPCR-ZmActin-F	GGGATTGCCGATCGTATGAG
qPCR-ZmActin-R	GAGCCACCGATCCAGACACT
1305-ZmCOLD1-F	GGACAGCCCAGATCAACTAGTATGGGGTGGGGCACAGTGGT	Subcellular localization
1305-ZmCOLD1-R	AGCTCCGGACTTAATACTAGTATCAATCGGATGCTTGTCTG
1305-ZmCT2-F	GGACAGCCCAGATCAACTAGTATGTCTGTGCTTACCTGCGT
1305-ZmCT2-R	AGCTCCGGACTTAATACTAGTAGTTCCTTCTCTGGAACGCC
zmcold1-F	CTGCTCCGTAACTCAGGTCC	Identification of zmcold1 mutant
zmcold1-R	GGCTAGTAAAGTAAGTGCCTCCT
ZmCOLD1-nYFP-F	TGGCGCGCCACTAGTGGATCCATGGGGTGGGGCACAGTGGT	BiFC
ZmCOLD1-nYFP-R	GACAGTACTATCGATGGATCCATCAATCGGATGCTTGTCTG
ZmCT2-cYFP-F	TGGCGCGCCACTAGTGGATCCATGTCTGTGCTTACCTGCGT
ZmCT2-cYFP-R	GACAGTACTATCGATGGATCCAGTTCCTTCTCTGGAACGCC
ZmCOLD1-nLUC-F	CGGCGCGCCACTAGTGTCGACATGGGGTGGGGCACAGT	Luciferase Complementation Assay
ZmCOLD1-nLUC-R	CGCGTACGAGATCTGGTCGACATCAATCGGATGCTTGT
ZmCT2-cLUC-F	TACGCGTCCCGGGGCGGTACCATGTCTGTGCTTACCTGCG
ZmCT2-cLUC-R	CTCTAGAGGATCCCGGGTACCTCAAGTTCCTTCTCTGGAA
ZmCOLD1C-nLUC-F	CGGCGCGCCACTAGTGTCGACATGGGGTGGGGCACAGT
ZmCOLD1C-nLUC-R	CGCGTACGAGATCTGGTCGAATTGACGGCACCAAAACC
ZmCOLD1HL-nLUC-F	CGGCGCGCCACTAGTGTCGACTCGCTATTCATCAGGGA
ZmCOLD1HL-nLUC-R	CGCGTACGAGATCTGGTCGAATTCTGAAGATGACCTCTC
ZmCOLD1C-nLUC-F	CGGCGCGCCACTAGTGTCGACCTACTTGGATATGCTTTA
ZmCOLD1C-nLUC-R	CGCGTACGAGATCTGGTCGAATCAATCGGATGCTTGTCT
ZmCOLD1HL-MBP-F	GAGGGAAGGATTTCAGAATTCTCGCTATTCATCAGGGAAATT	Pull-down analysis
ZmCOLD1HL-MBP-R	GACTCTAGAGGATCCGAATTCATTCTGAAGATGACCTCTCCA
ZmCT2-GST-F	GATCTGGTTCCGCGTGGATCCATGTCTGTGCTTACCTGC
ZmCT2-GST-R	ACCCGGGAATTCCGGGGATCCAGTTCCTTCTCTGGAACG
